# Supplementary material for: Synopiidae Dana, 1853 (Crustacea, Amphipoda) of the Clarion-Clipperton Zone
Source: Zookeys. 2026 Mar 24;1274:255–70. doi: 10.3897/zookeys.1274.141366 (PMC13040243; doi:10.3897/zookeys.1274.141366)
Supplement: XML Treatment for Austrosyrrhoe hamptonae [file zookeys.1274.141366-treatment1.xml]

<!DOCTYPE tp:taxon-treatment
  PUBLIC "-//TaxonX//DTD Taxonomic Treatment Publishing DTD v0 20100105//EN" "tax-treatment-NSO.dtd">
<tp:taxon-treatment xmlns:tp="http://www.plazi.org/taxpub"><tp:treatment-meta><kwd-group><label>Taxon classification</label><kwd>
                <named-content content-type="kingdom">Animalia</named-content>
              </kwd><kwd>
                <named-content content-type="order">Amphipoda</named-content>
              </kwd><kwd>
                <named-content content-type="family">Synopiidae</named-content>
              </kwd></kwd-group><mixed-citation publication-type="journal"><person-group><name><surname>Hughes</surname><given-names>Lauren Elizabeth</given-names></name><name><surname>Tandberg</surname><given-names>Anne Helene Solberg</given-names></name></person-group><article-title><tp:taxon-name><tp:taxon-name-part taxon-name-part-type="family" reg="Synopiidae">Synopiidae</tp:taxon-name-part></tp:taxon-name> Dana, 1853 (<tp:taxon-name><tp:taxon-name-part taxon-name-part-type="superfamily" reg="Crustacea">Crustacea</tp:taxon-name-part></tp:taxon-name>, <tp:taxon-name><tp:taxon-name-part taxon-name-part-type="class" reg="Amphipoda">Amphipoda</tp:taxon-name-part></tp:taxon-name>) of the Clarion-Clipperton Zone</article-title><source>Zookeys</source><day>24</day><month>03</month><year>2026</year><volume>1274</volume><fpage>255</fpage><lpage>270</lpage><pub-id pub-id-type="doi">10.3897/zookeys.1274.141366</pub-id></mixed-citation></tp:treatment-meta><tp:nomenclature><tp:taxon-name><object-id xmlns:xlink="http://www.w3.org/1999/xlink" content-type="arpha" xlink:type="simple">1F4E481E-1F83-59F8-9421-9465E3326823</object-id>
                    		<tp:taxon-name-part taxon-name-part-type="genus" reg="Austrosyrrhoe">Austrosyrrhoe</tp:taxon-name-part> <tp:taxon-name-part taxon-name-part-type="species" reg="hamptonae">hamptonae</tp:taxon-name-part>
                    		
                    	
                    	
                    		<object-id xmlns:xlink="http://www.w3.org/1999/xlink" content-type="zoobank" xlink:type="simple">https://zoobank.org/D1879238-1B9C-4A43-B838-60A35DDF322A</object-id>
                    	</tp:taxon-name><tp:taxon-status xmlns:xlink="http://www.w3.org/1999/xlink" xlink:type="simple">sp. nov.</tp:taxon-status><xref ref-type="fig" rid="F1">Figs 1</xref><xref ref-type="fig" rid="F2">, 2</xref><xref ref-type="fig" rid="F3">, 3</xref><xref ref-type="fig" rid="F8">, 8</xref></tp:nomenclature><tp:treatment-sec sec-type="Type material"><title>Type material.</title><p><bold><italic>Holotype</italic></bold>: Pacific Ocean • female, 5.9 mm, Clarion-Clipperton Zone; BGR exploration contract area, R/V Sonne, MANGAN 2018, EBS, SO 262-155, 9 May 2018, <named-content xmlns:xlink="http://www.w3.org/1999/xlink" content-type="dwc:verbatimCoordinates" xlink:type="simple">11°47.436'N, 117°32.213'W</named-content> – <named-content xmlns:xlink="http://www.w3.org/1999/xlink" content-type="dwc:verbatimCoordinates" xlink:type="simple">11°47.677'N, 117°30.910'W</named-content>, 4352–4351 m, <named-content xmlns:xlink="http://www.w3.org/1999/xlink" content-type="dwc:institutional_code" xlink:title="Forschungsinstitut und Naturmuseum Senckenberg" xlink:href="https://scientific-collections.gbif.org/institution/16946ec1-8db3-45b8-b084-7644384cc5f5" xlink:type="simple">SMF</named-content> 63342, <abbrev xmlns:xlink="http://www.w3.org/1999/xlink" xlink:title="cytochrome c oxidase subunit I gene" xlink:type="simple">COI</abbrev>: <ext-link xmlns:xlink="http://www.w3.org/1999/xlink" xlink:href="PQ734768" ext-link-type="gen" xlink:type="simple">PQ734768</ext-link>. <bold><italic>Paratypes</italic></bold>: Pacific Ocean • juvenile, 2.5 mm, Clarion-Clipperton Zone; BGR exploration contract area, R/V Kilo Moana, MANGAN 2023, EBS, KM23-69, 4 May 2023, <named-content xmlns:xlink="http://www.w3.org/1999/xlink" content-type="dwc:verbatimCoordinates" xlink:type="simple">11°36.252'N, 118°02.981'W</named-content> – <named-content xmlns:xlink="http://www.w3.org/1999/xlink" content-type="dwc:verbatimCoordinates" xlink:type="simple">11°37.1050'N, 118°01.2511'W</named-content>, 4368–4356 m, <named-content xmlns:xlink="http://www.w3.org/1999/xlink" content-type="dwc:institutional_code" xlink:title="Forschungsinstitut und Naturmuseum Senckenberg" xlink:href="https://scientific-collections.gbif.org/institution/16946ec1-8db3-45b8-b084-7644384cc5f5" xlink:type="simple">SMF</named-content> 63344, <abbrev xmlns:xlink="http://www.w3.org/1999/xlink" xlink:title="cytochrome c oxidase subunit I gene" xlink:type="simple">COI</abbrev>: <ext-link xmlns:xlink="http://www.w3.org/1999/xlink" xlink:href="PQ734518" ext-link-type="gen" xlink:type="simple">PQ734518</ext-link> • male, size undetermined, Clarion-Clipperton Zone, BGR exploration contract area, R/V Kilo Moana, MANGAN 2023, EBS, KM23-7, 17 Apr 2023, <named-content xmlns:xlink="http://www.w3.org/1999/xlink" content-type="dwc:verbatimCoordinates" xlink:type="simple">12°02.2976'N, 138°05.4932'W</named-content> – <named-content xmlns:xlink="http://www.w3.org/1999/xlink" content-type="dwc:verbatimCoordinates" xlink:type="simple">12°03.5888'N, 138°05.7092'W</named-content>, 5109–5139 m, <named-content xmlns:xlink="http://www.w3.org/1999/xlink" content-type="dwc:institutional_code" xlink:title="Forschungsinstitut und Naturmuseum Senckenberg" xlink:href="https://scientific-collections.gbif.org/institution/16946ec1-8db3-45b8-b084-7644384cc5f5" xlink:type="simple">SMF</named-content> 63343, <abbrev xmlns:xlink="http://www.w3.org/1999/xlink" xlink:title="cytochrome c oxidase subunit I gene" xlink:type="simple">COI</abbrev>: <ext-link xmlns:xlink="http://www.w3.org/1999/xlink" xlink:href="PQ734493" ext-link-type="gen" xlink:type="simple">PQ734493</ext-link>.</p><fig id="F1" position="float" orientation="portrait"><object-id xmlns:xlink="http://www.w3.org/1999/xlink" content-type="doi" xlink:type="simple">10.3897/zookeys.1274.141366.figure1</object-id><object-id xmlns:xlink="http://www.w3.org/1999/xlink" content-type="arpha" xlink:type="simple">442CE4FB-056D-580C-BDA4-6EA3FB64E281</object-id><label>Figure 1.</label><caption><p><italic><tp:taxon-name><tp:taxon-name-part taxon-name-part-type="genus" reg="Austrosyrrhoe">Austrosyrrhoe</tp:taxon-name-part> <tp:taxon-name-part taxon-name-part-type="species" reg="hamptonae">hamptonae</tp:taxon-name-part></tp:taxon-name></italic> sp. nov. <bold>A</bold>. microscope photograph of holotype, female, 5.9 mm, <named-content xmlns:xlink="http://www.w3.org/1999/xlink" content-type="dwc:institutional_code" xlink:title="Forschungsinstitut und Naturmuseum Senckenberg" xlink:href="https://scientific-collections.gbif.org/institution/16946ec1-8db3-45b8-b084-7644384cc5f5" xlink:type="simple">SMF</named-content> 63342; <bold>B</bold>. <abbrev xmlns:xlink="http://www.w3.org/1999/xlink" xlink:title="confocal laser scanning microscope" xlink:type="simple">CLSM</abbrev> photograph of holotype, female, 5.9 mm, <named-content xmlns:xlink="http://www.w3.org/1999/xlink" content-type="dwc:institutional_code" xlink:title="Forschungsinstitut und Naturmuseum Senckenberg" xlink:href="https://scientific-collections.gbif.org/institution/16946ec1-8db3-45b8-b084-7644384cc5f5" xlink:type="simple">SMF</named-content> 63342; <bold>C</bold>. habitus of paratype, male, size undetermined, <named-content xmlns:xlink="http://www.w3.org/1999/xlink" content-type="dwc:institutional_code" xlink:title="Forschungsinstitut und Naturmuseum Senckenberg" xlink:href="https://scientific-collections.gbif.org/institution/16946ec1-8db3-45b8-b084-7644384cc5f5" xlink:type="simple">SMF</named-content> 63343.</p></caption><graphic xmlns:xlink="http://www.w3.org/1999/xlink" xlink:href="zookeys-1274-255_article-141366__-g001.jpg" id="oo_1568786.jpg" position="float" orientation="portrait" xlink:type="simple"><uri content-type="original_file" xlink:type="simple">https://binary.pensoft.net/fig/1568786</uri></graphic></fig><fig id="F2" position="float" orientation="portrait"><object-id xmlns:xlink="http://www.w3.org/1999/xlink" content-type="doi" xlink:type="simple">10.3897/zookeys.1274.141366.figure2</object-id><object-id xmlns:xlink="http://www.w3.org/1999/xlink" content-type="arpha" xlink:type="simple">0905024C-32C9-5C05-B512-ADD54756F6F5</object-id><label>Figure 2.</label><caption><p><italic><tp:taxon-name><tp:taxon-name-part taxon-name-part-type="genus" reg="Austrosyrrhoe">Austrosyrrhoe</tp:taxon-name-part> <tp:taxon-name-part taxon-name-part-type="species" reg="hamptonae">hamptonae</tp:taxon-name-part></tp:taxon-name></italic> sp. nov. <abbrev xmlns:xlink="http://www.w3.org/1999/xlink" xlink:title="maxilliped" xlink:type="simple">Mxp</abbrev>, holotype, female, 5.9 mm, <named-content xmlns:xlink="http://www.w3.org/1999/xlink" content-type="dwc:institutional_code" xlink:title="Forschungsinstitut und Naturmuseum Senckenberg" xlink:href="https://scientific-collections.gbif.org/institution/16946ec1-8db3-45b8-b084-7644384cc5f5" xlink:type="simple">SMF</named-content> 63342, all other appendages paratype, size undetermined, <named-content xmlns:xlink="http://www.w3.org/1999/xlink" content-type="dwc:institutional_code" xlink:title="Forschungsinstitut und Naturmuseum Senckenberg" xlink:href="https://scientific-collections.gbif.org/institution/16946ec1-8db3-45b8-b084-7644384cc5f5" xlink:type="simple">SMF</named-content> 63343, Clarion-Clipperton Zone. Scale bar: 0.1 mm.</p></caption><graphic xmlns:xlink="http://www.w3.org/1999/xlink" xlink:href="zookeys-1274-255_article-141366__-g002.jpg" id="oo_1568787.jpg" position="float" orientation="portrait" xlink:type="simple"><uri content-type="original_file" xlink:type="simple">https://binary.pensoft.net/fig/1568787</uri></graphic></fig><fig id="F3" position="float" orientation="portrait"><object-id xmlns:xlink="http://www.w3.org/1999/xlink" content-type="doi" xlink:type="simple">10.3897/zookeys.1274.141366.figure3</object-id><object-id xmlns:xlink="http://www.w3.org/1999/xlink" content-type="arpha" xlink:type="simple">757AE8E5-26FB-5FAF-99B0-BD078BA399CC</object-id><label>Figure 3.</label><caption><p><italic><tp:taxon-name><tp:taxon-name-part taxon-name-part-type="genus" reg="Austrosyrrhoe">Austrosyrrhoe</tp:taxon-name-part> <tp:taxon-name-part taxon-name-part-type="species" reg="hamptonae">hamptonae</tp:taxon-name-part></tp:taxon-name></italic> sp. nov. G1, G2, P3–5, holotype, female, 5.9 mm, <named-content xmlns:xlink="http://www.w3.org/1999/xlink" content-type="dwc:institutional_code" xlink:title="Forschungsinstitut und Naturmuseum Senckenberg" xlink:href="https://scientific-collections.gbif.org/institution/16946ec1-8db3-45b8-b084-7644384cc5f5" xlink:type="simple">SMF</named-content> 63342; paratype, size undetermined, P4 L, <named-content xmlns:xlink="http://www.w3.org/1999/xlink" content-type="dwc:institutional_code" xlink:title="Forschungsinstitut und Naturmuseum Senckenberg" xlink:href="https://scientific-collections.gbif.org/institution/16946ec1-8db3-45b8-b084-7644384cc5f5" xlink:type="simple">SMF</named-content> 63343, Clarion-Clipperton Zone. Scale bar: 0.5 mm.</p></caption><graphic xmlns:xlink="http://www.w3.org/1999/xlink" xlink:href="zookeys-1274-255_article-141366__-g003.jpg" id="oo_1568788.jpg" position="float" orientation="portrait" xlink:type="simple"><uri content-type="original_file" xlink:type="simple">https://binary.pensoft.net/fig/1568788</uri></graphic></fig></tp:treatment-sec><tp:treatment-sec sec-type="Other material"><title>Other material.</title><p>Pacific Ocean • unsexed (head only), not measured, Clarion-Clipperton Zone; BGR exploration contract area, R/V Kilo Moana, MANGAN 2023, EBS, KM23-69, 4 May 2023, <named-content xmlns:xlink="http://www.w3.org/1999/xlink" content-type="dwc:verbatimCoordinates" xlink:type="simple">11°36.252'N, 118°02.981'W</named-content> – <named-content xmlns:xlink="http://www.w3.org/1999/xlink" content-type="dwc:verbatimCoordinates" xlink:type="simple">11°37.1050'N, 118°01.2511'W</named-content>, 4368–4356 m, DSB_8459, <abbrev xmlns:xlink="http://www.w3.org/1999/xlink" xlink:title="cytochrome c oxidase subunit I gene" xlink:type="simple">COI</abbrev>: <ext-link xmlns:xlink="http://www.w3.org/1999/xlink" xlink:href="PQ734598" ext-link-type="gen" xlink:type="simple">PQ734598</ext-link>.</p></tp:treatment-sec><tp:treatment-sec sec-type="Diagnosis"><title>Diagnosis.</title><p>Gnathopods 1–2 propodus palm defined by serrate robust seta. Pereopod 3 coxa anterodistal lobe produced subovate, posterodistal lobe absent. Pereopods 5–6 basis subovoid. Pleonites 1–3 posterodistal margin smooth with single acute convex dorsal margin, with posterior minute dorsal process. Epimera 1–3 posterior margin concave, posterodistal corner with small acute tooth. Urosomite 1 dorsal margin smooth with small acute dorsal process. Urosomite 2 dorsal margin smooth with acute process directed posteriorly. Urosomite 3 posterior margin with setal fringe.</p></tp:treatment-sec><tp:treatment-sec sec-type="Description"><title>Description.</title><p><bold><italic>Head</italic></bold> (Figs <xref ref-type="fig" rid="F1">1</xref>, <xref ref-type="fig" rid="F2">2</xref>) not protuberant; rostrum long, directed ventrally, apically acute; lateral cephalic lobe subtriangular; eyes unknown; accessory eyes unknown. Antenna 1 unknown. Antenna 2 flagellum more than 7-articulate, broken. Mandible palp article 2 with many slender setae; article 3 with many slender apical setae; right lacinia mobilis 3 dentate; molar greatly enlarged, smooth, not triturative, accessory setal row with two setae on left. Maxilla 1 inner plate unknown, outer plate with nine robust setae, palp article 2 with three apical robust setae. Maxilliped not foliaceous.</p><p><bold><italic>Pereon</italic></bold> (Figs <xref ref-type="fig" rid="F1">1</xref>, <xref ref-type="fig" rid="F3">3</xref>). Pereonites 1–7 dorsal margin smooth, without lateral ridge. Gnathopod 1 subchelate; coxa anterior margin produced, rounded, not tapering distally; basis length subequal to carpus; propodus palm subacute/oblique, defined by serrate robust seta; dactylus well developed, with posterior margin with several teeth. Gnathopod 2 subchelate; coxa not distally tapering; basis longer than carpus; propodus palm subacute/oblique, defined by one serrate and one smooth robust seta; dactylus well developed, posterior margin with one tooth. Pereopod 3 pelagont (dominant over coxa 4), coxa anterodistal lobe produced subovate, posterodistal lobe absent. Pereopod 4 coxa smaller than coxa 3, lobate in shape, with well-developed posteroventral lobe half the depth of the posterior margin. Pereopods 5 and 6 bases subovoid, posterodistal lobe not extending below ischium, posterior margin broadly serrate. Pereopod 5 basis posterior margin weakly subquadrate.</p><p><bold><italic>Pleon</italic></bold> (Figs <xref ref-type="fig" rid="F1">1</xref>, <xref ref-type="fig" rid="F2">2</xref>). Pleonites 1–3 posterodistal margin smooth with single acute, convex dorsal margin, with posterior minute dorsal process. Epimera 1–3 posterior margin concave, posterodistal corner with small acute tooth. Urosomite 1 dorsal margin smooth with small acute dorsal process. Urosomite 2 dorsal margin smooth with acute process directed posteriorly. Urosomite 3 posterior margin with setal fringe. Uropod 3 length exceeding uropods 1 and 2; peduncle long, length twice breadth. Telson length more than two times breadth (broken), longer than uropod 3 peduncle, moderately cleft along 1/3 length, without setae along the lateral margin, apical setae unknown.</p></tp:treatment-sec><tp:treatment-sec sec-type="Etymology"><title>Etymology.</title><p>Named for Jacqueline B. Hampton, who illustrated amphipods of the north eastern Pacific from the Cedros Trench and offshore of the Columbia River, Oregon, in the 1960s and 1970s publications of Jerry Barnard.</p></tp:treatment-sec><tp:treatment-sec sec-type="Molecular identification"><title>Molecular identification.</title><p>Following the definition given by <xref ref-type="bibr" rid="B19">Pleijel et al. (2008)</xref>, the sequence of the holotype male of <italic><tp:taxon-name><tp:taxon-name-part taxon-name-part-type="genus" reg="Austrosyrrhoe">Austrosyrrhoe</tp:taxon-name-part> <tp:taxon-name-part taxon-name-part-type="species" reg="hamptonae">hamptonae</tp:taxon-name-part></tp:taxon-name></italic> sp. nov. (<named-content xmlns:xlink="http://www.w3.org/1999/xlink" content-type="dwc:institutional_code" xlink:title="Forschungsinstitut und Naturmuseum Senckenberg" xlink:href="https://scientific-collections.gbif.org/institution/16946ec1-8db3-45b8-b084-7644384cc5f5" xlink:type="simple">SMF</named-content> 63342, GenBank accession number <ext-link xmlns:xlink="http://www.w3.org/1999/xlink" xlink:href="PQ734768" ext-link-type="gen" xlink:type="simple">PQ734768</ext-link>) is designated as a hologenophore of all obtained sequences. The sequences of the paratypes and non-type collection of the species are deposited in GenBank with the following accession numbers: <ext-link xmlns:xlink="http://www.w3.org/1999/xlink" xlink:href="PQ734493" ext-link-type="gen" xlink:type="simple">PQ734493</ext-link>, <ext-link xmlns:xlink="http://www.w3.org/1999/xlink" xlink:href="PQ734518" ext-link-type="gen" xlink:type="simple">PQ734518</ext-link>, <ext-link xmlns:xlink="http://www.w3.org/1999/xlink" xlink:href="PQ734598" ext-link-type="gen" xlink:type="simple">PQ734598</ext-link>. The species has also received a Barcode Index Number from Barcode of Life Data Systems: <ext-link xmlns:xlink="http://www.w3.org/1999/xlink" xlink:href="http://boldsystems.org/index.php/Public_BarcodeCluster?clusteruri=BOLD:AEB6000" ext-link-type="uri" xlink:type="simple">BOLD:AEB6000</ext-link> (<ext-link xmlns:xlink="http://www.w3.org/1999/xlink" xlink:href="10.5883/BOLD:AEB6000" ext-link-type="doi" xlink:type="simple">https://doi.org/10.5883/BOLD:AEB6000</ext-link>).</p></tp:treatment-sec><tp:treatment-sec sec-type="Remarks"><title>Remarks.</title><p><italic><tp:taxon-name><tp:taxon-name-part taxon-name-part-type="genus" reg="Austrosyrrhoe">Austrosyrrhoe</tp:taxon-name-part> <tp:taxon-name-part taxon-name-part-type="species" reg="hamptonae">hamptonae</tp:taxon-name-part></tp:taxon-name></italic> sp. nov. can be separated from other species in the genus by the urosomite dorsal carination pattern, with urosomite 1 dorsal margin smooth with a small acute tooth, urosomite 2 dorsal margin with an acute process, and urosomite 3 posterior margin with a setal fringe.</p><p><italic><tp:taxon-name><tp:taxon-name-part taxon-name-part-type="genus" reg="Austrosyrrhoe">Austrosyrrhoe</tp:taxon-name-part> <tp:taxon-name-part taxon-name-part-type="species" reg="hamptonae">hamptonae</tp:taxon-name-part></tp:taxon-name></italic> sp. nov. and <italic><tp:taxon-name><tp:taxon-name-part taxon-name-part-type="genus" reg="Austrosyrrhoe">A.</tp:taxon-name-part> <tp:taxon-name-part taxon-name-part-type="species" reg="fimbriatus">fimbriatus</tp:taxon-name-part></tp:taxon-name></italic> (Stebbing &amp; Robertson, 1891) both have the urosomite 3 posterodorsal margin lined with a setal fringe. <italic><tp:taxon-name><tp:taxon-name-part taxon-name-part-type="genus" reg="Austrosyrrhoe">Austrosyrrhoe</tp:taxon-name-part> <tp:taxon-name-part taxon-name-part-type="species" reg="hamptonae">hamptonae</tp:taxon-name-part></tp:taxon-name></italic> sp. nov. can be separated from <italic><tp:taxon-name><tp:taxon-name-part taxon-name-part-type="genus" reg="Austrosyrrhoe">A.</tp:taxon-name-part> <tp:taxon-name-part taxon-name-part-type="species" reg="fimbriatus">fimbriatus</tp:taxon-name-part></tp:taxon-name></italic> and <italic><tp:taxon-name><tp:taxon-name-part taxon-name-part-type="genus" reg="Austrosyrrhoe">A.</tp:taxon-name-part> <tp:taxon-name-part taxon-name-part-type="species" reg="septentrionalis">septentrionalis</tp:taxon-name-part></tp:taxon-name></italic> Stephensen, 1931 by the pereopods 5 and 6 bases being subovate in <italic><tp:taxon-name><tp:taxon-name-part taxon-name-part-type="genus" reg="Austrosyrrhoe">A.</tp:taxon-name-part> <tp:taxon-name-part taxon-name-part-type="species" reg="hamptonae">hamptonae</tp:taxon-name-part></tp:taxon-name></italic> sp. nov. and more subquadrate-rectilinear in the latter species.</p><p><italic><tp:taxon-name><tp:taxon-name-part taxon-name-part-type="genus" reg="Austrosyrrhoe">Austrosyrrhoe</tp:taxon-name-part> <tp:taxon-name-part taxon-name-part-type="species" reg="rinconis">rinconis</tp:taxon-name-part></tp:taxon-name></italic> J.L. Barnard, 1967 is reported from nearby Baja California (1095–1205 m), while the remaining four species are in the North Atlantic, South Atlantic, and South Pacific Ocean (Fig. <xref ref-type="fig" rid="F7">7</xref>). <italic><tp:taxon-name><tp:taxon-name-part taxon-name-part-type="genus" reg="Austrosyrrhoe">Austrosyrrhoe</tp:taxon-name-part> <tp:taxon-name-part taxon-name-part-type="species" reg="hamptonae">hamptonae</tp:taxon-name-part></tp:taxon-name></italic> sp. nov. has the coxa 3 anterior distal corner rounded while in <italic><tp:taxon-name><tp:taxon-name-part taxon-name-part-type="genus" reg="Austrosyrrhoe">A.</tp:taxon-name-part> <tp:taxon-name-part taxon-name-part-type="species" reg="rinconis">rinconis</tp:taxon-name-part></tp:taxon-name></italic> the corner is acute.</p><p><italic><tp:taxon-name><tp:taxon-name-part taxon-name-part-type="genus" reg="Austrosyrrhoe">Austrosyrrhoe</tp:taxon-name-part> <tp:taxon-name-part taxon-name-part-type="species" reg="hamptonae">hamptonae</tp:taxon-name-part></tp:taxon-name></italic> sp. nov., <italic><tp:taxon-name><tp:taxon-name-part taxon-name-part-type="genus" reg="Austrosyrrhoe">A.</tp:taxon-name-part> <tp:taxon-name-part taxon-name-part-type="species" reg="crassipes">crassipes</tp:taxon-name-part></tp:taxon-name></italic> K.H. Barnard, 1925, and <italic><tp:taxon-name><tp:taxon-name-part taxon-name-part-type="genus" reg="Austrosyrrhoe">A.</tp:taxon-name-part> <tp:taxon-name-part taxon-name-part-type="species" reg="kathleenae">kathleenae</tp:taxon-name-part></tp:taxon-name></italic> Lörz &amp; Coleman, 2013 have a single serrate palm defining setae on gnathopods 1 and 2, while <italic><tp:taxon-name><tp:taxon-name-part taxon-name-part-type="genus" reg="Austrosyrrhoe">A.</tp:taxon-name-part> <tp:taxon-name-part taxon-name-part-type="species" reg="septentrionalis">septentrionalis</tp:taxon-name-part></tp:taxon-name></italic> has gnathopods 1 and 2 with two setae defining the palm and in <italic><tp:taxon-name><tp:taxon-name-part taxon-name-part-type="genus" reg="Austrosyrrhoe">A.</tp:taxon-name-part> <tp:taxon-name-part taxon-name-part-type="species" reg="fimbriatus">fimbriatus</tp:taxon-name-part></tp:taxon-name></italic> the palm-defining setae are simple.</p><p>A search of the NHM collection for the comparative type material of <italic><tp:taxon-name><tp:taxon-name-part taxon-name-part-type="genus" reg="Austrosyrrhoe">A.</tp:taxon-name-part> <tp:taxon-name-part taxon-name-part-type="species" reg="fimbriatus">fimbriatus</tp:taxon-name-part></tp:taxon-name></italic> concluded the material is lost. Previous work by J.L. <xref ref-type="bibr" rid="B4">Barnard (1972)</xref> stated the type specimens of <italic><tp:taxon-name><tp:taxon-name-part taxon-name-part-type="genus" reg="Austrosyrrhoe">A.</tp:taxon-name-part> <tp:taxon-name-part taxon-name-part-type="species" reg="crassipes">crassipes</tp:taxon-name-part></tp:taxon-name></italic> were in poor condition and beyond repair to properly diagnose the genus.</p><p>Prior to the current study, the deepest record of <italic><tp:taxon-name><tp:taxon-name-part taxon-name-part-type="genus" reg="Austrosyrrhoe">Austrosyrrhoe</tp:taxon-name-part></tp:taxon-name></italic> was <italic><tp:taxon-name><tp:taxon-name-part taxon-name-part-type="genus" reg="Austrosyrrhoe">A.</tp:taxon-name-part> <tp:taxon-name-part taxon-name-part-type="species" reg="septentrionalis">septentrionalis</tp:taxon-name-part></tp:taxon-name></italic> at 2702 m near Greenland. The material of <italic><tp:taxon-name><tp:taxon-name-part taxon-name-part-type="genus" reg="Austrosyrrhoe">A.</tp:taxon-name-part> <tp:taxon-name-part taxon-name-part-type="species" reg="hamptonae">hamptonae</tp:taxon-name-part></tp:taxon-name></italic> from depths of 4352–5109 m in the Clarion-Clipperton Zone, Pacific Ocean increases this by more than 2409 meters.</p></tp:treatment-sec><tp:treatment-sec><!--Section generated to contain objects referenced in tp:taxon-treatment.--><fig id="F8" position="float" orientation="portrait"><object-id xmlns:xlink="http://www.w3.org/1999/xlink" content-type="doi" xlink:type="simple">10.3897/zookeys.1274.141366.figure8</object-id><object-id xmlns:xlink="http://www.w3.org/1999/xlink" content-type="arpha" xlink:type="simple">0E671A65-625D-56BA-BD60-701C74319C22</object-id><label>Figure 8.</label><caption><p>Distribution map of world. <bold>A</bold>. <italic><tp:taxon-name><tp:taxon-name-part taxon-name-part-type="genus" reg="Austrosyrrhoe">Austrosyrrhoe</tp:taxon-name-part></tp:taxon-name></italic>; <bold>B</bold>. <italic><tp:taxon-name><tp:taxon-name-part taxon-name-part-type="genus" reg="Syrrhoe">Syrrhoe</tp:taxon-name-part></tp:taxon-name></italic>.</p></caption><graphic xmlns:xlink="http://www.w3.org/1999/xlink" xlink:href="zookeys-1274-255_article-141366__-g008.jpg" id="oo_1568793.jpg" position="float" orientation="portrait" xlink:type="simple"><uri content-type="original_file" xlink:type="simple">https://binary.pensoft.net/fig/1568793</uri></graphic></fig><fig id="F7" position="float" orientation="portrait"><object-id xmlns:xlink="http://www.w3.org/1999/xlink" content-type="doi" xlink:type="simple">10.3897/zookeys.1274.141366.figure7</object-id><object-id xmlns:xlink="http://www.w3.org/1999/xlink" content-type="arpha" xlink:type="simple">9E16C509-3636-5DB8-BCD4-3D117217F1E4</object-id><label>Figure 7.</label><caption><p><italic><tp:taxon-name><tp:taxon-name-part taxon-name-part-type="genus" reg="Syrrhoe">Syrrhoe</tp:taxon-name-part> <tp:taxon-name-part taxon-name-part-type="species" reg="manowitzae">manowitzae</tp:taxon-name-part></tp:taxon-name></italic> sp. nov., holotype, female, 20 mm, <named-content xmlns:xlink="http://www.w3.org/1999/xlink" content-type="dwc:institutional_code" xlink:title="Natural History Museum, London" xlink:href="https://scientific-collections.gbif.org/institution/1d808a7c-1f9e-4379-9616-edb749ecf10e" xlink:type="simple">NHMUK</named-content> 2025.2873. Scale bar: 1 mm.</p></caption><graphic xmlns:xlink="http://www.w3.org/1999/xlink" xlink:href="zookeys-1274-255_article-141366__-g007.jpg" id="oo_1568792.jpg" position="float" orientation="portrait" xlink:type="simple"><uri content-type="original_file" xlink:type="simple">https://binary.pensoft.net/fig/1568792</uri></graphic></fig></tp:treatment-sec><ref-list><ref id="B19"><mixed-citation xmlns:xlink="http://www.w3.org/1999/xlink" xlink:type="simple">Pleijel F, Jondelius U, Norlinder E, Nygren A, Oxelman B, Schander C, Sundberg P, Thollesson M (2008) Phylogenies without roots? A plea for the use of vouchers in molecular phylogenetic studies. Molecular Phylogenetics and Evolution 48(1): 369–371. <ext-link xlink:href="10.1016/j.ympev.2008.03.024" ext-link-type="doi" xlink:type="simple">https://doi.org/10.1016/j.ympev.2008.03.024</ext-link></mixed-citation></ref><ref id="B4"><mixed-citation xmlns:xlink="http://www.w3.org/1999/xlink" xlink:type="simple">Barnard JL (1972) A review of the family <tp:taxon-name><tp:taxon-name-part taxon-name-part-type="family">Synopiidae</tp:taxon-name-part></tp:taxon-name> (Tironidae), mainly distributed in the deep-sea (<tp:taxon-name><tp:taxon-name-part taxon-name-part-type="superfamily">Crustacea</tp:taxon-name-part></tp:taxon-name>, <tp:taxon-name><tp:taxon-name-part taxon-name-part-type="class">Amphipoda</tp:taxon-name-part></tp:taxon-name>). Smithsonian Contributions to Zoology 124(124): 1–94. <ext-link xlink:href="10.5479/si.00810282.124" ext-link-type="doi" xlink:type="simple">https://doi.org/10.5479/si.00810282.124</ext-link></mixed-citation></ref></ref-list></tp:taxon-treatment>
