# Supplementary material for: Synopiidae Dana, 1853 (Crustacea, Amphipoda) of the Clarion-Clipperton Zone
Source: Zookeys. 2026 Mar 24;1274:255–70. doi: 10.3897/zookeys.1274.141366 (PMC13040243; doi:10.3897/zookeys.1274.141366)
Supplement: XML Treatment for Syrrhoe manowitzae [file zookeys.1274.141366-treatment2.xml]

<!DOCTYPE tp:taxon-treatment
  PUBLIC "-//TaxonX//DTD Taxonomic Treatment Publishing DTD v0 20100105//EN" "tax-treatment-NSO.dtd">
<tp:taxon-treatment xmlns:tp="http://www.plazi.org/taxpub"><tp:treatment-meta><kwd-group><label>Taxon classification</label><kwd>
                <named-content content-type="kingdom">Animalia</named-content>
              </kwd><kwd>
                <named-content content-type="order">Amphipoda</named-content>
              </kwd><kwd>
                <named-content content-type="family">Synopiidae</named-content>
              </kwd></kwd-group><mixed-citation publication-type="journal"><person-group><name><surname>Hughes</surname><given-names>Lauren Elizabeth</given-names></name><name><surname>Tandberg</surname><given-names>Anne Helene Solberg</given-names></name></person-group><article-title><tp:taxon-name><tp:taxon-name-part taxon-name-part-type="family" reg="Synopiidae">Synopiidae</tp:taxon-name-part></tp:taxon-name> Dana, 1853 (<tp:taxon-name><tp:taxon-name-part taxon-name-part-type="superfamily" reg="Crustacea">Crustacea</tp:taxon-name-part></tp:taxon-name>, <tp:taxon-name><tp:taxon-name-part taxon-name-part-type="class" reg="Amphipoda">Amphipoda</tp:taxon-name-part></tp:taxon-name>) of the Clarion-Clipperton Zone</article-title><source>Zookeys</source><day>24</day><month>03</month><year>2026</year><volume>1274</volume><fpage>255</fpage><lpage>270</lpage><pub-id pub-id-type="doi">10.3897/zookeys.1274.141366</pub-id></mixed-citation></tp:treatment-meta><tp:nomenclature><tp:taxon-name><object-id xmlns:xlink="http://www.w3.org/1999/xlink" content-type="arpha" xlink:type="simple">D09A76EA-781D-55A5-8680-10C5F1BA7238</object-id>
                    		<tp:taxon-name-part taxon-name-part-type="genus" reg="Syrrhoe">Syrrhoe</tp:taxon-name-part> <tp:taxon-name-part taxon-name-part-type="species" reg="manowitzae">manowitzae</tp:taxon-name-part>
                    		
                    	
                    	
                    		<object-id xmlns:xlink="http://www.w3.org/1999/xlink" content-type="zoobank" xlink:type="simple">https://zoobank.org/6AFAC766-4CC3-4D9F-8954-8527696D661C</object-id>
                    	</tp:taxon-name><tp:taxon-status xmlns:xlink="http://www.w3.org/1999/xlink" xlink:type="simple">sp. nov.</tp:taxon-status><xref ref-type="fig" rid="F4">Figs 4</xref><xref ref-type="fig" rid="F5">, 5</xref><xref ref-type="fig" rid="F6">, 6</xref><xref ref-type="fig" rid="F7">, 7</xref><xref ref-type="fig" rid="F8">, 8</xref></tp:nomenclature><tp:treatment-sec sec-type="Type material"><title>Type material.</title><p><bold><italic>Holotype</italic></bold>: Pacific Ocean • 1 female, 20 mm; Clarion-Clipperton Zone; <named-content xmlns:xlink="http://www.w3.org/1999/xlink" content-type="dwc:verbatimCoordinates" xlink:type="simple">11.604°N, 118.05°W</named-content>; depth 4368 m; 31 May 2021; NORI-D exploration contract area, NORI-D 2 cruise MC_140, RV Maersk Launcher; multi-corer; <named-content xmlns:xlink="http://www.w3.org/1999/xlink" content-type="dwc:institutional_code" xlink:title="Natural History Museum, London" xlink:href="https://scientific-collections.gbif.org/institution/1d808a7c-1f9e-4379-9616-edb749ecf10e" xlink:type="simple">NHMUK</named-content> 2025.2873, <abbrev xmlns:xlink="http://www.w3.org/1999/xlink" xlink:title="cytochrome c oxidase subunit I gene" xlink:type="simple">COI</abbrev> (<ext-link xmlns:xlink="http://www.w3.org/1999/xlink" xlink:href="PZ022426" ext-link-type="gen" xlink:type="simple">PZ022426</ext-link>). <bold><italic>Paratypes</italic></bold>: Pacific Ocean • female, 19 mm; Clarion-Clipperton Zone; UKSR-1 exploration contract area, R/V Thompson, ABYSSLINE-2, EBS, AB2-EB01, 18 Feb. 2015, <named-content xmlns:xlink="http://www.w3.org/1999/xlink" content-type="dwc:verbatimCoordinates" xlink:type="simple">12°22.02'N, 116°33.00'W</named-content>, 4352 m, <named-content xmlns:xlink="http://www.w3.org/1999/xlink" content-type="dwc:institutional_code" xlink:title="Forschungsinstitut und Naturmuseum Senckenberg" xlink:href="https://scientific-collections.gbif.org/institution/16946ec1-8db3-45b8-b084-7644384cc5f5" xlink:type="simple">SMF</named-content> 63361, <abbrev xmlns:xlink="http://www.w3.org/1999/xlink" xlink:title="cytochrome c oxidase subunit I gene" xlink:type="simple">COI</abbrev>: <ext-link xmlns:xlink="http://www.w3.org/1999/xlink" xlink:href="PQ734459" ext-link-type="gen" xlink:type="simple">PQ734459</ext-link> • juvenile, 8 mm; Clarion-Clipperton Zone; UKSR-1 exploration contract area, R/V Thompson, ABYSSLINE-2, EBS, AB2-EB07, 02 Mar. 2015, <named-content xmlns:xlink="http://www.w3.org/1999/xlink" content-type="dwc:verbatimCoordinates" xlink:type="simple">12°27.06'N, 116°37.80'W</named-content>, 4145 m, <named-content xmlns:xlink="http://www.w3.org/1999/xlink" content-type="dwc:institutional_code" xlink:title="Forschungsinstitut und Naturmuseum Senckenberg" xlink:href="https://scientific-collections.gbif.org/institution/16946ec1-8db3-45b8-b084-7644384cc5f5" xlink:type="simple">SMF</named-content> 63362, <abbrev xmlns:xlink="http://www.w3.org/1999/xlink" xlink:title="cytochrome c oxidase subunit I gene" xlink:type="simple">COI</abbrev>: <ext-link xmlns:xlink="http://www.w3.org/1999/xlink" xlink:href="PQ734626" ext-link-type="gen" xlink:type="simple">PQ734626</ext-link> • juvenile, 6 mm; Clarion-Clipperton Zone; BGR exploration contract area, R/V Kilo Moana, EBS, KM23-50, 1 May 2023, <named-content xmlns:xlink="http://www.w3.org/1999/xlink" content-type="dwc:verbatimCoordinates" xlink:type="simple">11°17.7919'N, 116°18.8626'W</named-content> – <named-content xmlns:xlink="http://www.w3.org/1999/xlink" content-type="dwc:verbatimCoordinates" xlink:type="simple">11°18.5445'N, 116°17.6747'W</named-content>, 4185–4182 m, <named-content xmlns:xlink="http://www.w3.org/1999/xlink" content-type="dwc:institutional_code" xlink:title="Forschungsinstitut und Naturmuseum Senckenberg" xlink:href="https://scientific-collections.gbif.org/institution/16946ec1-8db3-45b8-b084-7644384cc5f5" xlink:type="simple">SMF</named-content> 63364, <abbrev xmlns:xlink="http://www.w3.org/1999/xlink" xlink:title="cytochrome c oxidase subunit I gene" xlink:type="simple">COI</abbrev>: <ext-link xmlns:xlink="http://www.w3.org/1999/xlink" xlink:href="PQ734672" ext-link-type="gen" xlink:type="simple">PQ734672</ext-link> • juvenile, 5.5 mm; Clarion-Clipperton Zone; BGR exploration contract area, R/V Kilo Moana, EBS, KM23-50, 1 May 2023, <named-content xmlns:xlink="http://www.w3.org/1999/xlink" content-type="dwc:verbatimCoordinates" xlink:type="simple">11°17.7919'N, 116°18.8626'W</named-content> – <named-content xmlns:xlink="http://www.w3.org/1999/xlink" content-type="dwc:verbatimCoordinates" xlink:type="simple">11°18.5445'N, 116°17.6747'W</named-content>, 4185–4182 m, <named-content xmlns:xlink="http://www.w3.org/1999/xlink" content-type="dwc:institutional_code" xlink:title="Forschungsinstitut und Naturmuseum Senckenberg" xlink:href="https://scientific-collections.gbif.org/institution/16946ec1-8db3-45b8-b084-7644384cc5f5" xlink:type="simple">SMF</named-content> 63363 <abbrev xmlns:xlink="http://www.w3.org/1999/xlink" xlink:title="cytochrome c oxidase subunit I gene" xlink:type="simple">COI</abbrev>: <ext-link xmlns:xlink="http://www.w3.org/1999/xlink" xlink:href="PQ734362" ext-link-type="gen" xlink:type="simple">PQ734362</ext-link></p><fig id="F4" position="float" orientation="portrait"><object-id xmlns:xlink="http://www.w3.org/1999/xlink" content-type="doi" xlink:type="simple">10.3897/zookeys.1274.141366.figure4</object-id><object-id xmlns:xlink="http://www.w3.org/1999/xlink" content-type="arpha" xlink:type="simple">6C787530-B17D-537F-A3FB-8388F5B77474</object-id><label>Figure 4.</label><caption><p><italic><tp:taxon-name><tp:taxon-name-part taxon-name-part-type="genus" reg="Syrrhoe">Syrrhoe</tp:taxon-name-part> <tp:taxon-name-part taxon-name-part-type="species" reg="manowitzae">manowitzae</tp:taxon-name-part></tp:taxon-name></italic> sp. nov., microscope photograph, female, 20 mm, <named-content xmlns:xlink="http://www.w3.org/1999/xlink" content-type="dwc:institutional_code" xlink:title="Natural History Museum, London" xlink:href="https://scientific-collections.gbif.org/institution/1d808a7c-1f9e-4379-9616-edb749ecf10e" xlink:type="simple">NHMUK</named-content> 2025.2873, Clarion-Clipperton Zone.</p></caption><graphic xmlns:xlink="http://www.w3.org/1999/xlink" xlink:href="zookeys-1274-255_article-141366__-g004.jpg" id="oo_1568789.jpg" position="float" orientation="portrait" xlink:type="simple"><uri content-type="original_file" xlink:type="simple">https://binary.pensoft.net/fig/1568789</uri></graphic></fig><fig id="F5" position="float" orientation="portrait"><object-id xmlns:xlink="http://www.w3.org/1999/xlink" content-type="doi" xlink:type="simple">10.3897/zookeys.1274.141366.figure5</object-id><object-id xmlns:xlink="http://www.w3.org/1999/xlink" content-type="arpha" xlink:type="simple">81849341-28DB-5A53-A9B1-8167475FA1E3</object-id><label>Figure 5.</label><caption><p><italic><tp:taxon-name><tp:taxon-name-part taxon-name-part-type="genus" reg="Syrrhoe">Syrrhoe</tp:taxon-name-part> <tp:taxon-name-part taxon-name-part-type="species" reg="manowitzae">manowitzae</tp:taxon-name-part></tp:taxon-name></italic> sp. nov., holotype, female, 20 mm, <named-content xmlns:xlink="http://www.w3.org/1999/xlink" content-type="dwc:institutional_code" xlink:title="Natural History Museum, London" xlink:href="https://scientific-collections.gbif.org/institution/1d808a7c-1f9e-4379-9616-edb749ecf10e" xlink:type="simple">NHMUK</named-content> 2025.2873, Clarion-Clipperton Zone.</p></caption><graphic xmlns:xlink="http://www.w3.org/1999/xlink" xlink:href="zookeys-1274-255_article-141366__-g005.jpg" id="oo_1568790.jpg" position="float" orientation="portrait" xlink:type="simple"><uri content-type="original_file" xlink:type="simple">https://binary.pensoft.net/fig/1568790</uri></graphic></fig><fig id="F6" position="float" orientation="portrait"><object-id xmlns:xlink="http://www.w3.org/1999/xlink" content-type="doi" xlink:type="simple">10.3897/zookeys.1274.141366.figure6</object-id><object-id xmlns:xlink="http://www.w3.org/1999/xlink" content-type="arpha" xlink:type="simple">F1EAC7FC-DA60-5BF9-BAC5-42DA76005CD5</object-id><label>Figure 6.</label><caption><p><italic><tp:taxon-name><tp:taxon-name-part taxon-name-part-type="genus" reg="Syrrhoe">Syrrhoe</tp:taxon-name-part> <tp:taxon-name-part taxon-name-part-type="species" reg="manowitzae">manowitzae</tp:taxon-name-part></tp:taxon-name></italic> sp. nov., holotype, female, 20 mm, <named-content xmlns:xlink="http://www.w3.org/1999/xlink" content-type="dwc:institutional_code" xlink:title="Natural History Museum, London" xlink:href="https://scientific-collections.gbif.org/institution/1d808a7c-1f9e-4379-9616-edb749ecf10e" xlink:type="simple">NHMUK</named-content> 2025.2873, Scale bar: 0.5 mm.</p></caption><graphic xmlns:xlink="http://www.w3.org/1999/xlink" xlink:href="zookeys-1274-255_article-141366__-g006.jpg" id="oo_1568791.jpg" position="float" orientation="portrait" xlink:type="simple"><uri content-type="original_file" xlink:type="simple">https://binary.pensoft.net/fig/1568791</uri></graphic></fig><fig id="F7" position="float" orientation="portrait"><object-id xmlns:xlink="http://www.w3.org/1999/xlink" content-type="doi" xlink:type="simple">10.3897/zookeys.1274.141366.figure7</object-id><object-id xmlns:xlink="http://www.w3.org/1999/xlink" content-type="arpha" xlink:type="simple">9E16C509-3636-5DB8-BCD4-3D117217F1E4</object-id><label>Figure 7.</label><caption><p><italic><tp:taxon-name><tp:taxon-name-part taxon-name-part-type="genus" reg="Syrrhoe">Syrrhoe</tp:taxon-name-part> <tp:taxon-name-part taxon-name-part-type="species" reg="manowitzae">manowitzae</tp:taxon-name-part></tp:taxon-name></italic> sp. nov., holotype, female, 20 mm, <named-content xmlns:xlink="http://www.w3.org/1999/xlink" content-type="dwc:institutional_code" xlink:title="Natural History Museum, London" xlink:href="https://scientific-collections.gbif.org/institution/1d808a7c-1f9e-4379-9616-edb749ecf10e" xlink:type="simple">NHMUK</named-content> 2025.2873. Scale bar: 1 mm.</p></caption><graphic xmlns:xlink="http://www.w3.org/1999/xlink" xlink:href="zookeys-1274-255_article-141366__-g007.jpg" id="oo_1568792.jpg" position="float" orientation="portrait" xlink:type="simple"><uri content-type="original_file" xlink:type="simple">https://binary.pensoft.net/fig/1568792</uri></graphic></fig><fig id="F8" position="float" orientation="portrait"><object-id xmlns:xlink="http://www.w3.org/1999/xlink" content-type="doi" xlink:type="simple">10.3897/zookeys.1274.141366.figure8</object-id><object-id xmlns:xlink="http://www.w3.org/1999/xlink" content-type="arpha" xlink:type="simple">0E671A65-625D-56BA-BD60-701C74319C22</object-id><label>Figure 8.</label><caption><p>Distribution map of world. <bold>A</bold>. <italic><tp:taxon-name><tp:taxon-name-part taxon-name-part-type="genus" reg="Austrosyrrhoe">Austrosyrrhoe</tp:taxon-name-part></tp:taxon-name></italic>; <bold>B</bold>. <italic><tp:taxon-name><tp:taxon-name-part taxon-name-part-type="genus" reg="Syrrhoe">Syrrhoe</tp:taxon-name-part></tp:taxon-name></italic>.</p></caption><graphic xmlns:xlink="http://www.w3.org/1999/xlink" xlink:href="zookeys-1274-255_article-141366__-g008.jpg" id="oo_1568793.jpg" position="float" orientation="portrait" xlink:type="simple"><uri content-type="original_file" xlink:type="simple">https://binary.pensoft.net/fig/1568793</uri></graphic></fig></tp:treatment-sec><tp:treatment-sec sec-type="Other material"><title>Other material.</title><p>Pacific Ocean • juvenile, 6 mm; Clarion-Clipperton Zone; BGR exploration contract area, R/V Kilo Moana, EBS, KM23-69, 4 May 2023, <named-content xmlns:xlink="http://www.w3.org/1999/xlink" content-type="dwc:verbatimCoordinates" xlink:type="simple">11°36.252'N, 118°02.981'W</named-content> – <named-content xmlns:xlink="http://www.w3.org/1999/xlink" content-type="dwc:verbatimCoordinates" xlink:type="simple">11°37.1050'N, 118°01.2511'W</named-content>, 4368–4356 m, DSB_8423), <abbrev xmlns:xlink="http://www.w3.org/1999/xlink" xlink:title="cytochrome c oxidase subunit I gene" xlink:type="simple">COI</abbrev>: <ext-link xmlns:xlink="http://www.w3.org/1999/xlink" xlink:href="PQ734342" ext-link-type="gen" xlink:type="simple">PQ734342</ext-link></p></tp:treatment-sec><tp:treatment-sec sec-type="Diagnosis"><title>Diagnosis.</title><p>Head protuberant. Pereonite 7 posterodistal margin minutely serrate with single acute dorsal tooth. Epimera 1–3 posterior margin smooth, posterodistal corner subquadrate. Telson length 2.5 times breadth, longer than uropod 3 peduncle, deeply cleft (90% of telson depth), without setae along the lateral margin, with single pair of short robust apical setae.</p></tp:treatment-sec><tp:treatment-sec sec-type="Description"><title>Description.</title><p>Colour in life bright red, transitioning to lighter orange posteriorly.</p><p><bold><italic>Head</italic></bold> (Figs <xref ref-type="fig" rid="F4">4</xref>, <xref ref-type="fig" rid="F5">5</xref>, <xref ref-type="fig" rid="F6">6</xref>) protuberant; rostrum short, directed ventrally, apically acute; lateral cephalic lobe absent; eyes pale pink/orange ommatidia in white matrix (not apparent in preserved material); accessory eyes absent. Antenna 1 peduncular article 1 not elongate, with an anterior distal tooth; peduncular article 2 not elongate; flagellum shorter than pereon. Antenna 2 flagellum 16-articulate. Mandible palp article 2 with many slender setae; article 3 with many slender apical setae; lacinia mobilis tri-dentate; molar greatly enlarged, smooth, not triturative; right accessory setal row with five serrate setae; left accessory setal row with seven serrate setae. Maxilla 1 inner plate unknown, outer plate with ten robust setae, palp article 2 lined with medial and apical slender setae. Maxilliped not foliaceous.</p><p><bold><italic>Pereon</italic></bold> (Figs <xref ref-type="fig" rid="F4">4</xref>, <xref ref-type="fig" rid="F5">5</xref>, <xref ref-type="fig" rid="F7">7</xref>). Pereonites 1–6 dorsal margin smooth, without lateral ridge. Pereonite 7 posterodistal margin minutely serrate with single acute dorsal tooth. Gnathopod 1 subchelate; coxa anterior margin not produced, not tapering distally; basis longer than carpus; propodus palm nearly transverse, defined by a serrate robust seta. Gnathopod 2 subchelate; coxa not distally tapering; basis longer than carpus; propodus palm nearly transverse, defined by a serrate robust seta; dactylus well developed. Pereopod 3 coxa anterodistal lobe produced and subacute, posterodistal lobe margin smooth, truncate, depth 1/2 of coxa. Pereopod 4 coxa smaller than coxa 3, lobate in shape, with weakly developed posteroventral lobe. Pereopods 5–7 basis subovoid, expanded, posterodistal lobe not extending below ischium, anterodistal corner rounded, posterior margin broadly serrate.</p><p><bold><italic>Pleon</italic></bold> (Figs <xref ref-type="fig" rid="F5">5</xref>, <xref ref-type="fig" rid="F6">6</xref>). Pleonites 1–3 posterodistal margin minutely serrate, with single acute dorsal tooth, without lateral ridges. Epimera 1–3 posterior margin smooth, posterodistal corner subquadrate. Uropod 3 length exceeding uropods 1 and 2; peduncle short, length twice breadth. Telson length 2.5 times breadth, longer than uropod 3 peduncle, deeply cleft (90% of telson depth), without setae along the lateral margin, with single pair of short robust apical setae.</p></tp:treatment-sec><tp:treatment-sec sec-type="Etymology"><title>Etymology.</title><p>Named for Naomi Manowitz, who illustrated amphipods from the north eastern Pacific offshore of the Columbia River, Oregon, in the 1970s publications of Jerry Barnard.</p></tp:treatment-sec><tp:treatment-sec sec-type="Molecular identification"><title>Molecular identification.</title><p>Following the definition given by <xref ref-type="bibr" rid="B19">Pleijel et al. (2008)</xref>, the sequence of the holotype male of <italic><tp:taxon-name><tp:taxon-name-part taxon-name-part-type="genus" reg="Syrrhoe">S.</tp:taxon-name-part> <tp:taxon-name-part taxon-name-part-type="species" reg="manowitzae">manowitzae</tp:taxon-name-part></tp:taxon-name></italic> sp. nov. (<named-content xmlns:xlink="http://www.w3.org/1999/xlink" content-type="dwc:institutional_code" xlink:title="Natural History Museum, London" xlink:href="https://scientific-collections.gbif.org/institution/1d808a7c-1f9e-4379-9616-edb749ecf10e" xlink:type="simple">NHMUK</named-content> 2025.2873, GenBank accession number <ext-link xmlns:xlink="http://www.w3.org/1999/xlink" xlink:href="PZ022426" ext-link-type="gen" xlink:type="simple">PZ022426</ext-link>) is designated as a hologenophore of all obtained sequences. The sequences of the paratypes and non-type collection of the species are deposited in GenBank with the following accession numbers: <ext-link xmlns:xlink="http://www.w3.org/1999/xlink" xlink:href="PQ734342" ext-link-type="gen" xlink:type="simple">PQ734342</ext-link>, <ext-link xmlns:xlink="http://www.w3.org/1999/xlink" xlink:href="PQ734362" ext-link-type="gen" xlink:type="simple">PQ734362</ext-link>, <ext-link xmlns:xlink="http://www.w3.org/1999/xlink" xlink:href="PQ734459" ext-link-type="gen" xlink:type="simple">PQ734459</ext-link>, <ext-link xmlns:xlink="http://www.w3.org/1999/xlink" xlink:href="PQ734626" ext-link-type="gen" xlink:type="simple">PQ734626</ext-link>, <ext-link xmlns:xlink="http://www.w3.org/1999/xlink" xlink:href="PQ734672" ext-link-type="gen" xlink:type="simple">PQ734672</ext-link>. The species has also received a Barcode Index Number from Barcode of Life Data Systems: <ext-link xmlns:xlink="http://www.w3.org/1999/xlink" xlink:href="http://boldsystems.org/index.php/Public_BarcodeCluster?clusteruri=BOLD:AEA8314" ext-link-type="uri" xlink:type="simple">BOLD:AEA8314</ext-link> (<ext-link xmlns:xlink="http://www.w3.org/1999/xlink" xlink:href="10.5883/BOLD:AEA8314" ext-link-type="doi" xlink:type="simple">https://doi.org/10.5883/BOLD:AEA8314</ext-link>).</p></tp:treatment-sec><tp:treatment-sec sec-type="Remarks"><title>Remarks.</title><p>The protuberant head of <italic><tp:taxon-name><tp:taxon-name-part taxon-name-part-type="genus" reg="Syrrhoe">Syrrhoe</tp:taxon-name-part> <tp:taxon-name-part taxon-name-part-type="species" reg="manowitzae">manowitzae</tp:taxon-name-part></tp:taxon-name></italic> sp. nov. aligns it with three other <italic><tp:taxon-name><tp:taxon-name-part taxon-name-part-type="genus" reg="Syrrhoe">Syrrhoe</tp:taxon-name-part></tp:taxon-name></italic> species, namely <italic><tp:taxon-name><tp:taxon-name-part taxon-name-part-type="genus" reg="Syrrhoe">S.</tp:taxon-name-part> <tp:taxon-name-part taxon-name-part-type="species" reg="oluta">oluta</tp:taxon-name-part></tp:taxon-name></italic> J.L. Barnard, 1972, <italic><tp:taxon-name><tp:taxon-name-part taxon-name-part-type="genus" reg="Syrrhoe">S.</tp:taxon-name-part> <tp:taxon-name-part taxon-name-part-type="species" reg="papyracea">papyracea</tp:taxon-name-part></tp:taxon-name></italic> Stebbing, 1888, and <italic><tp:taxon-name><tp:taxon-name-part taxon-name-part-type="genus" reg="Syrrhoe">S.</tp:taxon-name-part> <tp:taxon-name-part taxon-name-part-type="species" reg="longifrons">longifrons</tp:taxon-name-part></tp:taxon-name></italic> Shoemaker, 1964. <italic><tp:taxon-name><tp:taxon-name-part taxon-name-part-type="genus" reg="Syrrhoe">Syrrhoe</tp:taxon-name-part> <tp:taxon-name-part taxon-name-part-type="species" reg="manowitzae">manowitzae</tp:taxon-name-part></tp:taxon-name></italic> sp. nov. is most closely related to <italic><tp:taxon-name><tp:taxon-name-part taxon-name-part-type="genus" reg="Syrrhoe">S.</tp:taxon-name-part> <tp:taxon-name-part taxon-name-part-type="species" reg="oluta">oluta</tp:taxon-name-part></tp:taxon-name></italic> and <italic><tp:taxon-name><tp:taxon-name-part taxon-name-part-type="genus" reg="Syrrhoe">S.</tp:taxon-name-part> <tp:taxon-name-part taxon-name-part-type="species" reg="longifrons">longifrons</tp:taxon-name-part></tp:taxon-name></italic> based on the long, deeply cleft telson. <italic><tp:taxon-name><tp:taxon-name-part taxon-name-part-type="genus" reg="Syrrhoe">Syrrhoe</tp:taxon-name-part> <tp:taxon-name-part taxon-name-part-type="species" reg="manowitzae">manowitzae</tp:taxon-name-part></tp:taxon-name></italic> sp. nov. has a tooth flanked by serrations on pleonite 7 and pleonites 1 and 2, which separates it from <italic><tp:taxon-name><tp:taxon-name-part taxon-name-part-type="genus" reg="Syrrhoe">S.</tp:taxon-name-part> <tp:taxon-name-part taxon-name-part-type="species" reg="oluta">oluta</tp:taxon-name-part></tp:taxon-name></italic> and <italic><tp:taxon-name><tp:taxon-name-part taxon-name-part-type="genus" reg="Syrrhoe">S.</tp:taxon-name-part> <tp:taxon-name-part taxon-name-part-type="species" reg="longifrons">longifrons</tp:taxon-name-part></tp:taxon-name></italic> that have smooth dorsal margins across all posterior somites (pereonite 7, pleonites 1 and 2). Eyes sizes also differ with <italic><tp:taxon-name><tp:taxon-name-part taxon-name-part-type="genus" reg="Syrrhoe">S.</tp:taxon-name-part> <tp:taxon-name-part taxon-name-part-type="species" reg="manowitzae">manowitzae</tp:taxon-name-part></tp:taxon-name></italic> sp. nov. having much smaller compound eyes in comparison to <italic><tp:taxon-name><tp:taxon-name-part taxon-name-part-type="genus" reg="Syrrhoe">S.</tp:taxon-name-part> <tp:taxon-name-part taxon-name-part-type="species" reg="longifrons">longifrons</tp:taxon-name-part></tp:taxon-name></italic> in where the eyes are very large (Fig. <xref ref-type="fig" rid="F4">4</xref>).</p><p>The single dorsal tooth with minute lateral serrations (pereonite 7, pleonites 1 and 2) on <italic><tp:taxon-name><tp:taxon-name-part taxon-name-part-type="genus" reg="Syrrhoe">S.</tp:taxon-name-part> <tp:taxon-name-part taxon-name-part-type="species" reg="manowitzae">manowitzae</tp:taxon-name-part></tp:taxon-name></italic> sp. nov. is similar to <italic><tp:taxon-name><tp:taxon-name-part taxon-name-part-type="genus" reg="Syrrhoe">S.</tp:taxon-name-part> <tp:taxon-name-part taxon-name-part-type="species" reg="serrima">serrima</tp:taxon-name-part></tp:taxon-name></italic> J.L. Barnard, 1972 (5.8 mm, Argentina); these species differ in the epimera 3 posterior margin which is smooth in <italic><tp:taxon-name><tp:taxon-name-part taxon-name-part-type="genus" reg="Syrrhoe">S.</tp:taxon-name-part> <tp:taxon-name-part taxon-name-part-type="species" reg="manowitzae">manowitzae</tp:taxon-name-part></tp:taxon-name></italic> sp. nov. and serrate in <italic><tp:taxon-name><tp:taxon-name-part taxon-name-part-type="genus" reg="Syrrhoe">S.</tp:taxon-name-part> <tp:taxon-name-part taxon-name-part-type="species" reg="serrima">serrima</tp:taxon-name-part></tp:taxon-name></italic>.</p><p><italic><tp:taxon-name><tp:taxon-name-part taxon-name-part-type="genus" reg="Syrrhoe">Syrrhoe</tp:taxon-name-part> <tp:taxon-name-part taxon-name-part-type="species" reg="manowitzae">manowitzae</tp:taxon-name-part></tp:taxon-name></italic> sp. nov. individuals were recorded from similar depths despite the significant difference in size of individuals: 4185–4368 m depth and 5.5–20 mm in body size.</p></tp:treatment-sec><ref-list><ref id="B19"><mixed-citation xmlns:xlink="http://www.w3.org/1999/xlink" xlink:type="simple">Pleijel F, Jondelius U, Norlinder E, Nygren A, Oxelman B, Schander C, Sundberg P, Thollesson M (2008) Phylogenies without roots? A plea for the use of vouchers in molecular phylogenetic studies. Molecular Phylogenetics and Evolution 48(1): 369–371. <ext-link xlink:href="10.1016/j.ympev.2008.03.024" ext-link-type="doi" xlink:type="simple">https://doi.org/10.1016/j.ympev.2008.03.024</ext-link></mixed-citation></ref></ref-list></tp:taxon-treatment>
